# Supplementary material for: In Silico Drug Repurposing Framework Predicts Repaglinide, Agomelatine and Protokylol as TRPV1 Modulators with Analgesic Activity
Source: Pharmaceutics. 2022 Nov 22;14(12):2563. doi: 10.3390/pharmaceutics14122563 (PMC9781017; doi:10.3390/pharmaceutics14122563)
Supplement: Supplementary file 1 [file pharmaceutics-14-02563-s001.zip]

Archive with 1 entries (1 files):
- pharmaceutics-2024941-supplementary.pdf
